# Supplementary material for: Co‐localization of clinically relevant antibiotic‐ and heavy metal resistance genes on plasmids in Klebsiella pneumoniae from marine bivalves
Source: Microbiologyopen. 2023 Jul 19;12(4):e1368. doi: 10.1002/mbo3.1368 (PMC10356976; doi:10.1002/mbo3.1368)
Supplement: Supplementary file 1 — Supporting information. [file MBO3-12-e1368-s001.xlsx]

## Sheet: Table S1
Table S1. ARGs, HMRGs, virulence determinants and plasmid replicons detected, as well as the nucleotide sequence identity and coverage of these against the database reference sequences
Isolate	Sequence type	Contig	Size (bp)	Accession no.	ARGs	Coverage (%)	Identity (%)	HMRGs	Coverage (%)	Identity (%)	Virulence	Plasmid replicon	Coverage (%)	Identity (%)
2016-319	ST556	Chromosome	5 273 997	CP085101
		pKp319	215261	CP085102	tet(D)	100.0	100.0	silA	100.0	98.8		IncFIB(K)	100.0	100.0
					blaSHV-1	100.0	100.0	silB	100.0	97.7
								silC	100.0	100.0
								silE	100.0	91.2
								silF	100.0	99.1
								silP	99.6	94.5
								silR	100.0	100.0
								silS	100.0	100.0
								pcoA	100.0	100.0
								pcoB	100.0	100.0
								pcoC	100.0	100.0
								pcoD	100.0	99.7
								pcoE	100.0	94.4
								pcoR	100.0	100.0
								pcoS	100.0	99.1
								arsAa	100.0	100.0
								arsBb	100.0	100.0
								arsCb,c	100.0	100.0
								arsD	100.0	91.2
								arsHb,c	100.0	100.0
								arsR	100.0	100.0
2016-1198	ST2167	Chromosome	5 245 077	CP085097
		pKp1198	265616	CP085098	tet(D)	100.0	100.0	silA	100.0	99.4		IncFIB(K)(pCAV1099-114)	100.0	99.6
					catA2	100.0	100.0	silB	100.0	98.1		IncHI1B(pNDM-MAR)	100.0	99.5
					sul2	100.0	100.0	silC	100.0	98.2
								silE	100.0	92.3
								silF	100.0	99.1
								silP	100.0	98.5
								silR	100.0	97.8
								sils	100.0	98.0
								pcoA	100.0	99.8
								pcoB	100.0	100.0
								pcoC	100.0	100.0
								pcoD	100.0	99.3
								pcoE	100.0	93.4
								pcoR	100.0	100.0
								pcoS	100.0	99.1
								arsBc	100.0	100.0
								arsCc	100.0	100.0
								arsHc	100.0	100.0
								merAa,c	93.0	99.4
								merCc	100.0	100.0
								merDb	100.0	98.3
								merE	100.0	100.0
								merF	100.0	100.0
								merPb	98.9	93.3
								merRb	100.0	94.4
								merTb	100.0	96.5
2016-1200	ST25	chromosome	5 312 007	CP085033							ybt
		pKp1200_1	187807	CP085034	sul1	100.0	100.0	silA	100.0	98.9		IncFIB(K)	100.0	98.9
					sul2	100.0	100.0	silB	100.0	97.8		IncFII(K)	100.0	100.0
					aph(3')-Ia	100.0	100.0	silC	100.0	99.3
					aph(3'')-Ib	100.0	100.0	silE	100.0	92.3
					aph(6)-Id	100.0	100.0	silF	100.0	99.1
					dfrA14	100.0	100.0	silP	99.6	94.4
					tet(D)	100.0	100.0	silR	100.0	98.2
					blaTEM-1	100.0	100.0	silS	100.0	98.8
								pcoA	100.0	100.0
								pcoB	100.0	100.0
								pcoC	100.0	99.2
								pcoD	100.0	99.7
								pcoEc	100.0	97.2
								pcoR	100.0	100.0
								pcoS	100.0	99.1
								arsA	100.0	100.0
								arsB	100.0	100.0
								arsCc	100.0	100.0
								arsD	100.0	91.2
								arsHc	100.0	100.0
								arsR	100.0	100.0
		pKp1200_2	2667	CP085035
2019-1764	ST292	Chromosome	5197806	CP085099
		pKp1764	137603	CP085100	dfrA12	100.0	100.0					IncFIB(pKPHS1)	100.0	97.3
					aadA1	100.0	100.0
					aadA2	100.0	100.0
					cmlA1	100.0	100.0
					blaTEM-1	100.0	100.0
					qnrS1	100.0	100.0
					sul3	100.0	100.0
2019-1792	ST4267	Chromosome	5 303 093	CP085103
		pKp1792_1	151942	CP085104								IncFII(K)	100.0	98.6
		pKp1792_2	122654	CP085105	tet(A)	100.0	100.0	silA	100.0	98.8	mrkABCDFJIH	IncFIB(K)	100.0	98.9
								silB	100.0	97.8
								silC	100.0	98.2
								silE	100.0	97.2
								silF	100.0	99.1
								silP	99.6	94.6
								silR	100.0	98.2
								silS	100.0	98.9
								pcoA	100.0	100.0
								pcoB	100.0	99.3
								pcoC	100.0	100.0
								pcoD	100.0	99.7
								pcoEc	100.0	97.2
								pcoR	100.0	100.0
								pcoS	100.0	99.4
								arsA	100.0	93.4
								arsB	100.0	98.1
								arsC	100.0	96.4
								arsD	100.0	94.1
								arsR	100.0	100.0
a Two copies of gene
b Truncated copy of gene
c Coverage and identity obtained from amino acid sequence

## Sheet: Table S2
Table S2. Mapping statistics for IncFIB plasmids carrying heavy metal resistance genes.
pKp319
Isolate	2016-1201	2019-400-1	2020-586	2020-584-2	2019-1444	2019-1394	2020-635	2016-729	2016-264	2019-1897	2020-763	2016-1332	2016-1331
Cover%_CP085101	92.2920889033	93.2540727649	92.2721609436	92.2821533649	93.0479482639	92.8806937129	92.9227491028	91.7387514631	93.4235078253	92.8890175705	87.8925793852	93.2905725961	92.2824567401
Cover%_CP085102	53.0397981985	89.3533896061	39.5268999029	39.5970473054	47.3676141986	35.8945652022	63.9832575339	82.209968364	74.0124778757	36.148675329	58.9818871045	72.662953345	52.2421618407
Depth_CP085101	29.6524408308	25.1010872436	60.9700038899	52.5197480644	36.9172071829	39.8374631139	44.4721561608	33.2668479149	35.3242123798	45.5052564175	53.4264054509	31.3741800542	20.4757849539
Depth_CP085102	39.6315711108	35.8796836901	78.1740004231	73.4219881038	40.7612000314	35.7917869207	47.2188686643	54.8005153532	56.3514750188	44.5542447375	86.3741582326	42.139519867	25.2987008368
Mapped%_CP085101	84.8417432475	85.7686721766	88.5880291628	88.7092284765	87.6168755543	90.3245382286	86.2986941871	84.8178146381	84.8427727136	89.7276145534	76.0245063454	88.8262417872	85.8571146102
Mapped%_CP085102	2.9189069387	4.91351166034	2.15255726531	2.3504095217	2.20199401728	1.37715307457	2.77504422026	5.3083183796	4.63014474217	1.51040249029	3.62832005949	4.01248804664	2.70404588387
Mapped%_Total	87.7606501863	90.6821838369	90.7405864281	91.0596379982	89.8188695715	91.7016913031	89.0737384074	90.1261330177	89.4729174558	91.2380170437	79.6528264049	92.8387298338	88.5611604941
Total_Reads	1476500	1131220	2904158	2491700	1649640	1719266	2179190	1871992	1853334	1766050	2876198	1555576	993370
Insert_Mean	230.1012	254.2147	227.0806	227.3729	250.2962	250.9173	227.4578	199.4230	218.6883	281.1649	226.6413	222.8744	233.5783
Insert_StDev	50.1342	54.8759	59.0873	59.7887	54.2659	54.1938	61.5277	52.1872	54.1305	62.6571	58.8387	48.1101	50.3638
Length_Max	300	300	300	300	300	300	300	300	300	300	300	300	300
Base_Qual_Mean	35.4033	35.9348	36.0048	35.8886	35.9805	35.9957	35.9713	35.3499	35.3365	35.7660	35.9395	35.2450	35.0963
Base_Qual_StDev	5.6793	5.1567	5.0720	5.2079	5.0855	5.0679	5.1220	5.7984	5.7918	5.3134	5.1106	5.9277	6.0351
A_%	21.0748	21.1488	21.0840	21.1140	21.0527	21.0235	21.0600	21.2141	21.1967	21.0509	20.9525	21.1293	21.1062
T_%	21.0865	21.1740	21.0772	21.1035	21.0609	21.0225	21.0740	21.2647	21.1747	21.0552	20.8956	21.1035	21.1175
G_%	28.9018	28.8411	28.8730	28.8472	28.8926	28.9421	28.9219	28.7772	28.7747	28.9171	29.0569	28.8503	28.8772
C_%	28.9343	28.8345	28.9641	28.9336	28.9921	29.0102	28.9424	28.7415	28.8510	28.9767	29.0934	28.9140	28.8962
N_%	0.0026	0.0017	0.0017	0.0017	0.0018	0.0016	0.0017	0.0025	0.0028	0.0000	0.0016	0.0028	0.0028
pKp1198
Isolate	2016-1201	2019-400-1	2020-586	2020-584-2	2019-1444	2019-1394	2020-635	2016-729	2016-264	2019-1897	2020-763	2016-1332	2016-1331	2016-727
Cover%_CP085097	92.5545420973	93.1826739627	92.0922800561	92.0988767181	92.4993665489	93.5208005526	93.5118969655	91.816669231	93.2043895638	93.5510956274	87.6373406911	92.6943684526	92.5158200728	90.5923402078
Cover%_CP085098	40.6033522077	40.1617372447	34.2791849889	33.9249141618	39.454701524	43.8170140353	47.8886814047	38.3723119089	38.2198361544	44.1961327631	38.8391512559	36.4469760858	40.1681374616	37.920908379
Depth_CP085097	29.5887052104	25.093139994	61.0495682369	52.5895879173	37.0895470275	39.7495463013	44.3355657175	33.237523555	35.3981670165	45.406769181	53.5182778922	31.4614881329	20.4321775916	40.3603056462
Depth_CP085098	33.3852052407	23.6112715137	62.959187708	60.5458772611	36.9204278708	32.7644369979	39.1094575472	34.8814791558	49.525493016	40.4177286357	84.5565561296	38.690369697	19.7127834066	54.9455144752
Mapped%_CP085097	84.5102790795	85.2659366586	88.0337671668	88.142262848	87.0227912964	90.3316084928	86.1805183422	84.383055081	84.4363249972	89.7714688669	75.5296365114	88.0835032229	85.4827466163	81.6461590103
Mapped%_CP085098	2.40059122186	1.93045307992	1.93241235922	2.12951946933	2.05518935397	1.89594675466	2.14271184888	2.0238846923	2.65272640962	2.05667869405	2.96774092921	2.32493712335	2.08079969571	2.63027248351
Mapped%_Total	86.9108703014	87.1963897385	89.966179526	90.2717823173	89.0779806503	92.2275552474	88.323230191	86.4069397732	87.0890514068	91.8281475609	78.4973774406	90.4084403462	87.563546312	84.2764314938
Total_Reads	1476500	1131220	2904158	2491700	1649640	1719266	2179190	1871992	1853334	1766050	2876198	1555576	993370	2160680
Insert_Mean	229.7991	254.2175	227.1062	227.3961	250.2763	250.9056	227.4471	199.4246	218.7018	281.0645	226.6491	222.8947	233.5693	215.5612
Insert_StDev	50.3057	54.8759	59.1011	59.8043	54.2696	54.2100	61.5182	52.2058	54.1298	63.1120	58.8648	48.1126	50.3682	51.8552
Length_Max	300	300	300	300	300	300	300	300	300	300	300	300	300	300
Base_Qual_Mean	35.4062	35.9310	36.0040	35.8880	35.9810	35.9986	35.9731	35.3444	35.3358	35.7692	35.9400	35.2419	35.0998	35.5235
Base_Qual_StDev	5.6750	5.1624	5.0732	5.2089	5.0847	5.0633	5.1195	5.8057	5.7929	5.3085	5.1098	5.9315	6.0308	5.5455
A_%	21.1213	21.0957	21.0702	21.1017	21.0579	21.0680	21.0961	21.1311	21.1777	21.0937	20.9532	21.0881	21.1454	21.1587
T_%	21.1261	21.0797	21.0545	21.0774	21.0409	21.0636	21.0860	21.1250	21.1219	21.1015	20.8821	21.0496	21.1513	21.0976
G_%	28.8718	28.9270	28.9368	28.9121	28.9370	28.9368	28.9095	28.8760	28.8441	28.9074	29.0867	28.9273	28.8547	28.8635
C_%	28.8783	28.8959	28.9368	28.9070	28.9625	28.9299	28.9066	28.8655	28.8535	28.8974	29.0764	28.9322	28.8458	28.8774
N_%	0.0025	0.0017	0.0017	0.0017	0.0018	0.0016	0.0017	0.0025	0.0029	0.0000	0.0016	0.0028	0.0028	0.0028
pKp1200_1
Isolate	2016-1201	2019-400-1	2020-586	2020-584-2	2019-1444	2019-1394	2020-635	2016-729	2016-264	2019-1897	2020-763	2016-1332	2016-1331
Cover%_CP085033	92.1678378812	93.5982012072	91.9033992237	91.9164827908	91.791652383	93.63585176	92.7736917515	91.5702483073	91.9431205569	93.6668946408	87.331982055	91.9137907763	92.1500291698
Cover%_CP085034	45.1463470478	71.0005484354	37.7158465872	37.8750525806	41.5996208874	35.2958089954	68.8589882166	69.2396982008	71.2598571938	35.3724834538	53.1561656381	68.6092637655	44.4882246136
Cover%_CP085035	43.0446194226	31.5335583052	100.0	100.0	40.6449193851	0.0	37.3078365204	12.4484439445	43.4945631796	0.0	32.0584926884	40.3824521935	43.0071241095
Depth_CP085033	29.7125320826	25.1219372386	60.9527290008	52.523860804	37.0149649947	39.777892308	44.488560503	33.2803063103	35.3738821976	45.4588804709	53.4703466053	31.4304295349	20.5131964839
Depth_CP085034	43.3296810869	36.342512599	84.9498821171	80.8732778496	47.5514610826	40.5201695631	51.2510555049	57.4299391712	56.2446144765	50.2560814066	97.4324909096	43.5425096816	27.1757588089
Depth_CP085035	84.3205574913	111.442330559	463.7904012	332.943007124	190.138376384	0.0	248.96080402	83.7740963855	125.173275862	0.0	228.012865497	63.7762302693	57.3766346992
Mapped%_CP085033	85.5509507978	86.7531960085	88.7902956565	88.9442621581	87.2375788551	91.5711897336	86.8214242505	85.2709372512	84.2182339838	91.0353571581	76.1436471474	88.2986666906	86.5647744977
Mapped%_CP085034	2.45733386269	3.63140565164	1.95219133735	2.16482962959	1.93211421822	1.3447406693	2.8157742456	4.23777703781	3.9856616911	1.46106140306	3.30298970169	3.49256493987	2.24212742644
Mapped%_CP085035	0.0927651193552	0.115035899295	0.42483241506	0.350473970582	0.202168984902	0.0	0.163920268159	0.025803847869	0.107709248945	0.0	0.113358672819	0.0539121804264	0.08968243016
Mapped%_Total	88.1010497799	90.4996375594	91.1673194089	91.4595657583	89.3718629519	92.9159304029	89.8011187643	89.5345172415	88.3116049239	92.4964185612	79.5599955219	91.8451428924	88.8965843543
Total_Reads	1476500	1131220	2904158	2491700	1649640	1719266	2179190	1871992	1853334	1766050	2876198	1555576	993370
Insert_Mean	230.0972	254.1904	227.1141	227.3989	250.3205	250.9288	227.4945	199.6364	218.6758	281.1714	226.6338	222.8629	233.5769
Insert_StDev	50.1359	54.8665	59.1047	59.7919	54.2789	54.1947	61.5293	52.4037	54.1324	62.6510	58.8578	48.1149	50.3649
Length_Max	300	300	300	300	300	300	300	300	300	300	300	300	300
Base_Qual_Mean	35.4048	35.9326	36.0052	35.8890	35.9789	35.9983	35.9722	35.3441	35.3353	35.7689	35.9387	35.2438	35.0973
Base_Qual_StDev	5.6770	5.1599	5.0711	5.2071	5.0880	5.0635	5.1207	5.8061	5.7936	5.3091	5.1117	5.9293	6.0343
A_%	21.1140	21.1098	21.1232	21.1503	21.0513	21.0648	21.0953	21.1586	21.1843	21.0916	20.9314	21.1255	21.1435
T_%	21.0993	21.1370	21.0881	21.1119	21.0451	21.0613	21.0929	21.1990	21.1390	21.0983	20.8895	21.0783	21.1297
G_%	28.9110	28.9188	28.9007	28.8776	28.9606	28.9280	28.9296	28.8796	28.8412	28.8951	29.1212	28.9053	28.8894
C_%	28.8732	28.8326	28.8863	28.8584	28.9412	28.9443	28.8805	28.7603	28.8328	28.9149	29.0563	28.8881	28.8346
N_%	0.0026	0.0017	0.0017	0.0017	0.0018	0.0016	0.0017	0.0024	0.0028	0.0000	0.0016	0.0028	0.0028
pKp1792_2
Isolate	2016-1201	2019-400-1	2020-586	2020-584-2	2019-1444	2019-1394	2020-635	2016-729	2016-264	2019-1897	2020-763	2016-1332	2016-1331
Cover%_CP085103	92.0498282795	92.398172161	90.9547503693	90.9460761861	91.9758525826	92.9776264531	92.9051970237	90.3280406359	92.2827112404	92.9965210868	86.861818188	92.1079641636	92.0153578299
Cover%_CP085104	98.3941240737	65.6414947809	15.7119163891	15.8112964157	12.7581577181	7.10468468231	41.0367113767	58.20181385	57.3890036988	7.08033328507	72.972581643	51.7677798107	98.3190954443
Cover%_CP085105	37.6335056337	44.0059027834	90.7153456063	90.7023007811	71.6959903468	41.5673357575	45.2908180736	45.7302656253	46.2202618749	41.5257553769	43.4482365027	44.6524369364	36.893211799
Depth_CP085103	29.6335932814	25.1264514146	60.9510829982	52.4927493622	37.0735151659	39.7771257167	44.4107511718	33.3014394031	35.38546985	45.4337213273	53.5453475985	31.462095443	20.4739053541
Depth_CP085104	48.1958234672	38.617784774	93.1721610187	78.3051115551	19.2489553779	43.280963409	51.8783358994	67.7545825653	52.4060758274	57.4819669083	90.5213932682	41.6357348996	30.9944373042
Depth_CP085105	29.2767174332	25.1469754516	71.8373806913	69.6497258427	39.712956856	31.9211321199	40.2067829562	35.4010162239	47.5435959853	40.051989869	67.9969976169	37.5390008764	17.4709288193
Mapped%_CP085103	85.0859233196	85.5646541809	87.8021158611	87.8857897895	87.5305048095	90.8116241316	86.6669600742	84.0404658627	84.4727321696	90.2118208294	75.7786361504	88.5174608572	86.1385759275
Mapped%_CP085104	4.32673607054	2.82123760132	0.774817010159	0.763704279729	0.241111204374	0.269763848599	1.43887091452	3.36911998938	2.39810843863	0.314255754236	3.22162202744	1.98786499423	4.0875466322
Mapped%_CP085105	0.882701260062	1.0139597056	2.45709489165	2.76600538901	1.77325527755	0.836034919989	0.966943757905	1.1145104047	1.43067439125	0.913463633254	1.22648559992	1.29243909219	0.757196847939
Mapped%_Total	90.2953606502	89.3998514878	91.034027763	91.4154994582	89.544870396	91.9174229002	89.0727747466	88.5240962568	88.3015149995	91.4395402169	80.2267437777	91.7977649437	90.9833194077
Total_Reads	1476500	1131220	2904158	2491700	1649640	1719266	2179190	1871992	1853334	1766050	2876198	1555576	993370
Insert_Mean	230.1058	254.1447	227.0849	227.3881	250.2816	250.9187	227.4789	199.4233	218.6425	281.1759	226.6077	222.8494	233.6078
Insert_StDev	50.1177	54.8691	59.0848	59.7948	54.2644	54.1985	61.5367	52.1988	54.1142	62.6717	58.8657	48.1134	50.3612
Length_Max	300	300	300	300	300	300	300	300	300	300	300	300	300
Base_Qual_Mean	35.4104	35.9328	36.0059	35.8896	35.9834	35.9985	35.9733	35.3453	35.3383	35.7694	35.9422	35.2448	35.1022
Base_Qual_StDev	5.6691	5.1600	5.0703	5.2065	5.0809	5.0633	5.1186	5.8045	5.7901	5.3081	5.1062	5.9278	6.0274
A_%	21.2091	21.1483	21.1106	21.1434	21.1049	21.0753	21.1133	21.1910	21.1999	21.0983	21.0068	21.1343	21.2343
T_%	21.1829	21.1063	21.0842	21.1132	21.0694	21.0506	21.0775	21.1525	21.1680	21.0847	20.9405	21.1005	21.2077
G_%	28.7886	28.8586	28.9055	28.8774	28.9089	28.9591	28.9087	28.7874	28.8062	28.9329	29.0136	28.8775	28.7701
C_%	28.8169	28.8852	28.8980	28.8643	28.9149	28.9134	28.8988	28.8666	28.8230	28.8840	29.0375	28.8849	28.7851
N_%	0.0025	0.0016	0.0017	0.0017	0.0018	0.0015	0.0017	0.0025	0.0029	0.0000	0.0016	0.0028	0.0027

## Sheet: Table S3
Table S3. Pairwise single nucleotide polymorphism (SNP) distance matrices for IncFIB plasmids carrying heavy metal resistance genes.
pKp319
snp-dists 0.7.0	CP085102	2016-1201	2019-400-1	2020-635	2016-729	2016-264	2020-763	2016-1332	2016-1331
CP085102	0	978	191	1264	293	694	570	694	978
2016-1201	978	0	884	964	870	773	551	773	0
2019-400-1	191	884	0	1179	135	602	481	602	884
2020-635	1264	964	1179	0	1163	1152	914	1152	964
2016-729	293	870	135	1163	0	607	596	607	870
2016-264	694	773	602	1152	607	0	790	0	773
2020-763	570	551	481	914	596	790	0	790	551
2016-1332	694	773	602	1152	607	0	790	0	773
2016-1331	978	0	884	964	870	773	551	773	0
pKp1200_1
snp-dists 0.7.0	CP085034	2019-400-1	2020-635	2016-729	2016-264	2020-763	2016-1332
CP085034	0	712	1381	639	945	1045	945
2019-400-1	712	0	1345	154	610	507	610
2020-635	1381	1345	0	1323	1289	1069	1289
2016-729	639	154	1323	0	629	634	629
2016-264	945	610	1289	629	0	800	0
2020-763	1045	507	1069	634	800	0	800
2016-1332	945	610	1289	629	0	800	0
pKp1792_2
snp-dists 0.7.0	CP085105	2020-586	2020-584-2	2019-1444
CP085105	0	21	21	90
2020-586	21	0	0	85
2020-584-2	21	0	0	85
2019-1444	90	85	85	0

## Sheet: Table S4
Table S4. Measured antibiotic inhibition zones (mm)
	Antibacterial agent. Inhibition zone (mm)
Isolate	AMP	MEC	AMC	TZP	CHL	GEN	CIP	NIT	SXT	TET	CTX	CAZ	CXM	ATM	MEM
2016-319	0	23	18	19	27	21	29	14	27	0	28	26	24	32	31
2016-1198	0	25	24	23	0	20	29	16	22	0	28	27	24	33	32
2016-1200	0	21	19	21	26	20	31	18	0	0	29	29	26	33	33
2019-1764	0	21	18	21	10/0	20	20	14	0	23	27	26	23	32	30
2019-1792	0	27	24	21	25	20	30	16	31	9	29	28	25	33	31
Abbreviations: AMP: Ampicillin, MEC: Mecillinam, AMC: Amoxicillin-clavulanic acid, TZP: Piperacillin-Tazobactam, CHL: Chloramphenicol, GEN: Gentamicin, CIP: Ciprofloxacin, NIT: Nitrofurantoin, SXT: Trimethoprim-sulfamethoxazole, TET: Tetracycline, CTX: Cefotaxime, CAZ: Ceftazidime, CXM: Cefuroxime, ATM: Aztreonam, MEM: Meropenem. 0 indicates no zone of inhibition surrounding the disc of 6mm.
	Antibacterial agent. Inhibition zone (mm)
Isolate	AMP	TET
Transconjugants	0	0
Abbreviations: AMP: Ampicillin, TET: Tetracycline. 0 indicates no zone of inhibition surrounding the disc of 6mm.
